# Supplementary material for: The evolution of gene functional repertoire in Amorphea: divergent strategies across Amoebozoa, Fungi, and Metazoa
Source: Mol Biol Evol. 2026 May 20;43(5):msag071. doi: 10.1093/molbev/msag071 (PMC13191114; doi:10.1093/molbev/msag071)
Supplement: msag071_Supplementary_Data [file msag071_supplementary_data.zip]

Archive with 5 entries (5 files):
- supl_vid1_floating_x150.avi
- supl_vid2_contact_x150.avi
- supl_vid3_double_x150.avi
- supl_vid4_ring_solid.avi
- merged_supplementary_captions_and_figures.pdf
